# Supplementary material for: A comprehensive scoping review of intergenerational dance programmes for cohorts with a generational gap
Source: PLoS One. 2024 Dec 19;19(12):e0311564. doi: 10.1371/journal.pone.0311564 (PMC11658520; doi:10.1371/journal.pone.0311564)
Supplement: S1 Table — (XLSX) [file pone.0311564.s004.xlsx]

## Sheet: Interventional studies
Study Characteristics						Population Characteristics				Methods								Results and Findings
Title	First Author	Year of Publication	Study Type	DOI	Location	Sample Size	Older Population	Younger Population	Setting	Aim of Study	Control/comparison (if applicable)	Intervention/Dance Type	Length of Intervention (if applicable)	FITT	Primary outcomes	Outcome measures	Qualitative methods	Results	Definition of "intergenerational"
The Impact of an Intergenerational Dance Project on Older Adults’ Social and Emotional Well-Being	Douse et al.	2020	Mixed-methods, short-term longitudinal design	10.3389/fpsyg.2020.561126	UK	35	12 older adults (6 control, 6 experimental)	23 Teenage students (mean age 13-14)	Community (independent living centres, schools, University of Bedfordshire)	To investigate the outcomes of an intergenerational arts project on participants’ social and psychological well-being	No intervention	Participants were to produce a dance performance and photography exhibition	11-weeks: 5-weeks individually, 6-weeks combined	90-minute sessions, once/week	Social and psychological wellbeing, qualitative experiences	Basic needs: The Basic Psychological Needs Satisfaction Scale. Affect: Positive and Negative Affect Scale. Social wellbeing: Social Well-Being Scale	Focus groups	Quantitative: No significant difference. Qualitative: Motivations (curiosity: curious of the project - encouraged by peers; social engagements and relationships: Older adults decreased engagement in the community). Benefits of engaging (breaking stereotypes: both groups had preconceptions of the other groups but enjoyed working with them; Companionship: increase in confidence after building relat…	Not defined
A case study of intergenerational relations through dance with profoundly deaf individuals	Sherman	1997	Case study	10.1300/J083v28n01_14	USA	20	10 Profoundly deaf individuals aged 60+ living in a residence for elders	10 9-12 year old children enrolled in schools for the deaf	Centre for elders, school for deaf	To explore the interaction between a group of profoundly deaf older adults and profoundly deaf young children in an IG dance programme setting; examine the extent to which individuals of one age group act as grandparents or grandchildren for those of another age group; examine the dance elements of warm-ups, partnering, touch, and line versus circle; investigate whether dance can act as a catalys…	No control	Four segments of the class: the first to build trust, the second to provide warm-ups, the third to encourage creative improvisation, and the fourth to facilitate closure. Phase 1: One weekly class for older group and younger group separately for 5-weeks. Phase 2: 10-weeks of intergenerational classes.	15-weeks	Once/week	Qualitative experiences	Not applicable	10 participants completed interviews, field log	Four themes Kinaesthesia: Researchers used a kinaesthetic framework in their choreographic process. Relationships: Interactions between children, older adults, and dance teachers. Partnering, grandparenting and grandchilding, and attitudes in the groups were subthemes. Deaf individuals and communication: Common ground of deafness between generations. Programme implementation: What a Production!: …	Not defined
Interactive programs with preschool children bring smiles and conversation to older adults: time-sampling study	Morita and Kobayashi	2013	Time-sampling quantitative observational study	10.1186/1471-2318-13-111	Japan	75	25 older adults age 71-101. Divided as performance-based (11), social-based (8), social based (3).	20 preschool children aged 5-6	Day centre	To compare changes in facial expression, visual attention, engagement, and IG conversation in older adults through a performance based IG programme and social-oriented IG programme to determine a desirable social interaction style for older adults.	Social-oriented IG programme (older adults and children play games together). Two groups.	Performance-based IG programme (singing and dancing)	3 months	1-2 times/month for 20-30 minutes.	Changes in facial expression, visual attention, engagement	Intergenerational Exchanges Attitude Scale, "Smiling scale", Myers Research Institute Engagement Scale (MRI-ES), observation to tick yes or no on a form.	Not applicable	Chi-square test and Mann-Whitney U test were conducted with a P value of <0.05 being considered significant. 80% of participants were female and the average age was 85. IG conversation and constructive behaviour were significantly higher in the social-oriented programme. No differences were found in observed smiles. Visual attention was significantly higher in the performance based group.	Not defined
Playing remotely in times of crisis: A program to overcome social isolation	Brandao et al.	2021	Mixed methods study assessing feasibility of the Playful Living programme.	10.1002/gps.5638	Brazil	48	28 older adults (10 people with stroke with expressive aphasia). Inclusion criteria: Aged 60years+, low SES, previous history of stroke or dementia, people with no medical history but reporting loneliness	20 undergraduate SLT, Drama, Psychology, Dance, Gastronomy, Psychiatry and Public Health students, 2 graduate students	Online	To examine feasibility of an IG remote intervention	No control	A series of online interventions including clowning, dancing, storytelling, and cooking	3-months	60-minutes, once/week	Feasibility and acceptability	Social Communication section of the Functional Assessment of Communication Skills for Adults (ASHA‐FACS)	Observation and evaluative conversations	83.7% adherence. Many participants had mild-moderate expressive aphasia. Most participants chose to dance while seated. One participant expressed grief through dancing. Animals were sometimes included in the interventions. Hearing difficulties made participation difficult online at times. Participants found the programme supportive and reported feelings of belonging. Both students and older adult…	Not defined
Qualitative inquiry of a community dance program for older adults in Singapore	Wu et al.	2023	Qualitative inquiry	10.1111/nhs.13032	Singapore	30	20 older adults from a senior activity centre	10 student instructors (age 20-22)	Senior activity centre and online	Explore the experiences of older adults in a community dance programme.	No control	2 dance artists, 1 geriatric nurse scientist, 1 exercise physiologist, 2 healthcare researchers and the senior activity centre manager choreographed the dance programme. This involved basic contemporary dance. Due to covid, the classes moved online from week 2-6.	8-weeks	1 hour, once/week	Qualitative experiences	Not applicable	Semi-structured focus groups	80% of participants were female. Three main themes were described: Promotion of physical, cognitive, and psychosocial health with dance (social interaction, improved mood, cognition, communication and optimised physical health); Imagination is power—Travel through dance (participants enjoyed travel-based world dances, IG bonding and reminiscence through dance.); Further enhancement of the dance p…	Not defined
Sustainable Arts and Health: The Role of a University in Facilitating an Intergenerational, Interdisciplinary Community Arts Project	Farrer et al.	2022	Qualitative	ISSN: 15346102	UK	21	6 older adults from Generations Dancing	8 teenage schoolchildren from Generations Dancing	Community	Explore how a university can facilitate arts and health activity that connects diverse stakeholder groups in sustainable ways.	No control	Dance and photography programme	11-week	90-minute sessions, once/week	Qualitative experiences	Not applicable	Focus groups	Three key themes: Organisation; Project delivery; Sustainability. The University played a key role in facilitating the project and had streams of funding and had many resources. Those facilitating the programme were experienced and trained as they came from the university. Promotion of the programme was assisted through the University via a launch. Networking through the University was a key fact…	Not defined
Understanding the impact of an intergenerational arts and health project: a study into the psychological well-being of participants, carers and artists	Jenkins et al.	2021	Descriptive exploratory qualitative study	10.1016/j.puhe.2021.02.029	UK	65 overall, 27 in focus groups	9 Older adults living with a diagnosis of dementia or cognitive impairment involved in the Hear and Now project	9 younger people aged on average 11.5-13.4 involved in the Hear and Now project	On campus	Explore the experiences of the groups involved in the Hear and Now project.	No control	Groups had created a dance piece to perform in the University theatre.	4-weeks	7 sessions over four weekends	Qualitative experiences	Not applicable	Focus groups	Participants felt positive emotions such as pride, happiness and excitement. Participants felt it gave them a sense of well-being and they looked forward to the sessions. They felt they were part of the community and there was mutual respect between the groups. Many had reported feeling lonely prior to the programme. Younger participants gained a greater understanding of older adults. Some felt t…	Not defined
A Survey of Intergenerational Programs in Australian Residential Aged Care Homes During the COVID-19 Pandemic	D'Cunha et al.	2023	Survey	10.1080/15350770.2023.2226663	Australia	572	Residents of a care home	Not mentioned	Online to care homes	Provide an overview of the current state of intergenerational programs within residential aged care homes in Australia from the perspective of staff currently working within aged care.	No control	"Dancing"	Not reported	Not reported	What IG programmes are offered in care homes	Not applicable	Qualitative survey	18.2% of care homes surveyed offered IG programmes. Five programmes offered involved dance. Benefits of overall IG programmes included mental health improvements, passing on knowledge, and connecting with the community. The main barrier for these programmes was staffing issues.	Not defined
An intergenerational creative dance program for children and frail older adults	Rossberg Gempton and Poole	2000	Non-randomised trial	10.1300/J021v20n02_05	Canada	36	15 frail older adults (mean age:83) from intermediate care facilities	Children (n=21; mean age:8) from rural schools	Intergenerational venue	Outline an IG creative dance programme and its benefits in cognition and psychomotor activity.	Not mentioned	Creative dance	12-weeks	-	Authors report on the programme structure and components.	Not applicable	-	Demonstration, free improvisation, guided improvisation should be used to teach children. The duration of such a programme must be considered and a 30-minute class should be divided into a 10-minute warm-up, 15-minutes of creative dance, 5-minutes of relaxation/cool-down. Children should be rewarded and encouraged. A variety of music should be used. Adequate room size is important. Directions sho…	Not defined
Creative dance: Potentiality for enhancing social functioning in frail seniors and young children	Rossberg Gempton et al.	1999	Intervention	10.1016/S0197-4556(99)00036-2	Canada	36	15 frail older adults (mean age:83) from intermediate care facilities	Children (n=21; mean age:8) from rural schools	Intergenerational venue	Explore whether participation in a creative dance program enhanced and/or increased social skills in young children and the elderly in an intergenerational venue using systematic behavioural observations.	Children only class	Creative dance	12-weeks	30-minutes, twice/week	Social skills, signs of cooperation, showing a sense of belonging	Questionnaire for Participants in Dance/Movements Sessions, Staff Evaluation of Participant Response to Movement Sessions	Video recording with coding	Social skills were maintained or increased when participating in social dance. Participants scored high in communication, cooperation and awareness of others. Children in the IG group scored better than the non-IG group. Music was shown to sometimes enhance self-expression. Children reported feeling happy and enjoyed the programme. The teachers of the programme reported improvements in the childr…	Not defined
"Having Our Say" Exploring the Processes and Feasibility of a Community-Based Participatory Intergenerational Physical Activity Program for Grandparents Raising Grandchildren	Tiffany Lenell Young	2014	Dissertation/Mixed methods	https://digitalcommons.usf.edu/etd/5405/	United States	35	12 grandparents who raise their grandchildren (aged 50+)	23 grandchildren aged 5-17	Community	To explore components of process evaluation and the feasibility of the intervention involving grandparents and the grandchildren they raise.	No control	Zumba classes	8-weeks	60-minutes, twice/week	Primary outcomes: Feasibility and Acceptability. Secondary Outcomes: Cognition, Readiness for physical activity, BMI, waist circumference, blood pressure, heart rate, balance, wellbeing, depressive symptoms, physical activity	Short Portable Mental Status Questionnaire, Physical Activity Readiness Questionnaire, Timed Up and Go, Short Form-12 Health Survey, Centre for Epidemiologic Studies Depression Scale, The Rapid Assessment of Physical Activity,	Focus groups, interviews, and observations	Facilitator: A gathering for the whole family to participate. Grandparents did not have many places they could exercise with their grandchildren. Grandchildren had some issues trying to stay engaged across the 8-weeks. The programme was seen as acceptable. Health issues were seen as a barrier. Sometimes grandparents would bring other grandchildren aged under 5 who would run around the class and d…
Data extraction completed by:	Siobhán O'Reilly
	Dr. Sarah Dillon
Date completed:	7th November 2023

## Sheet: ExpertOpinionPracticeExpertise
Study Characteristics						Population Characteristics				Methods				Results and Findings
Title	First Author	Year of Publication	Study Type	DOI/ISBN/Link	Location	Sample Size	Older Population	Younger Population	Setting	Aim of Study	Intervention/Dance Type	Primary outcomes	Qualitative methods	Results	Definition of "intergenerational"
Age as Another Other: Why I Make Intergenerational Dances	Prichard	2022	Book chapter	10.1007/978-3-030-82866-0_13	Not reported	Not reported	Not reported	Not reported	Not reported	To explore theories that describe the dancing body as predominantly a de-privileged other and that lead to viewing dancing performers as objects, rather than subjects	Not reported	Not reported	Not reported	"The presence of a wide range of aged performers opens up an expansive range of possibilities in interpreting dance, and in particular, the opportunity to experience the subjectivity of the performers." The author discusses the idea of "Classical and Grotesque" bodies, the "Universal" body, the "Objectified" body. The author denounces the association of the ageing body with a "disabled dancing bo…	Not defined
Intergenerational Programs	Corbin, D	1998	Article discussing IG programmes	10.1080/07303084.1998.10605604	USA	Not reported	Not reported	Not reported	Not reported	To explore the relationships among IG programmes, mental and physical health, and social support systems.	Not reported	Not reported	Not reported	Breaking down age barriers can offer a lot to society. Dance is a socially acceptable way to promote growth and human touch. There is a need for more and better evaluation of IG programmes. The success of these programmes are based on their quality.	Not defined
‘Twilight’: Connection to place through an intergenerational, multi-site dance project	Stock, S.	2018	Book chapter	ISBN: 9781315561516	Australia	167	Adult man in his 50s with a disability	Teenagers with disabilities	Recreational park	Dance performance	There were three groups involved in three separate performances. The IG group rehearsed weekly and then mirrored the dance teacher during the performance.	Not reported	Not reported	The atmosphere was inclusive, especially for groups which are typically marginalised. The site was meaningful to the groups which improved the experience. There was celebration through connections.	Not defined
At my Age: An Intergenerational Dance Project	Diane Amans	2007	Book chapter	ISBN: 9780415392310	UK	30	Grandparents (+parents)	Grandchildren	Community	To promoted better understanding between people of different generations; Challenge stereotypes of youth and ageing; increase skills and creativity of participants; extend access and participation in community dance.	A video project of dance for people of all ages.	Experiences and opinions	Project log, Photographs, Discussions, comments book for audience	Participants felt that it challenged their perceptions of both themselves and members of different age groups. The new activity meant they were all on equal terms which allowed for collaboration.	Not defined
Intergenerational performance ecology: a practice-based approach	Hopfinger	2018	Article	10.1080/13569783.2018.1508990	UK	8	Up to 60	Aged 9+	Theatre	to explore and demonstrate how performance practice can enact, as opposed to (only) represent, the ecological	Devise a new performance that explored and enacted wildness.	Exploring the most effective practice-based approach in IG dance	Not reported	A method was described of ecological directing. The director was neither a dominant force or leader, but an active part of the IG performance ecology.	Not defined
Intergenerational dance: Changing perceptions of student teachers through teaching older adults	Mary Jane Warner	2012	Article	https://ausdance.org.au/uploads/content/publications/2012-global-summit/dance-learning-rp/intergenerational-dance-changing-perceptions-of-student-teachers-through-teaching-older-adults.pdf	UK	350	Older adults (age 55+)	Student teachers	Community	Explore how a pilot project changed the perception of student teachers towards older adults.	Seated or standing dances with some balance work. Dances included simple ballroom dances, Latin dances. There was an opportunity to dine afterwards with heathy snacks.	Not reported	Not reported	Older adults reported feeling more energised, flexible, and sleeping better. The student teachers felt they gained a greater understanding of teaching. They learnt how to augment the dances to make them suitable for the participants. Student teachers and participants had healthy snacks after the classes. This gave them an opportunity to form relationships.	Not defined
Aging gracefully: PALETTE, an intergenerational arts program, pairs VCU students with senior adults to overcome ageism through art	Anne Dreyfuss	2016	Article	https://news.vcu.edu/article/aging_gracefully_palette_an_intergenerational_arts_program_pairs	United States	30	10 older adults	20 college students	Community	A programme for dance majors and interdisciplinary health profession students who will be working with older adults upon graduation to help them build relationships outside the usual care model.	Mirroring movements while dancing to a beat	Not reported	Not reported	Students gained a greater understanding of the older adults.	Not defined

## Sheet: Grey Literature
Title	First Author	Year of Publication	Study Type	Link	Location	Older Population	Younger Population	Setting	Aim of Article	Dance type	Results	Definition of "intergenerational"
What Makes an Intergenerational Dance Company Special?	Sarah McKinney Gibson	2022	Article	https://cogenerate.org/what-makes-an-intergenerational-dance-company-special-these-photos-explain-in-a-way-words-cant/	United States	Aged <89 years old, Elders, dancers	Aged >17 years, Undergraduate students/dancers	Theatre	Dance Generators works to shatter stereotypes about aging, celebrate life histories, reduce social isolation and encourage dance as a tool to manage anxiety.	Not stated	Facilitated connections between generations and connected audiences to the precious nature of both dance and the human experience	Not defined
Intergenerational Dance Group in Ballycastle, Co. Antrim	DU Dance NI	2022	Article	https://www.capartscentre.com/2022/01/intergenerational-dance-group-in-ballycastle-co-antrim/	United Kingdom	Age 65+	15-19 years	Community	DU Dance aiming to bridge the gap between young people and older adults	Not stated	Place of sharing, Brings people together through dance	Not defined
Dance Network Association	Not reported	2022	Website	https://www.dancenetworkassociation.org.uk/projects-6/intergenerational-dancing	United Kingdom	Not reported	Not reported	Community	Bring generations together,	Not stated	Improved balance, strength, coordination, preservation of joints and muscles	Not defined
Intergenerational Dance: MIXER	Not reported	Not reported	Article	https://memoartscentre.co.uk/our-projects/intergenerational-dance/	United Kingdom	15 adults aged 60+	15 primary school children	Community	"an exploratory project working with children and older people, using the arts to celebrate shared social and cultural heritages."	10-weeks of dance and mindfulness	Not reported	Not defined
An intergenerational Dance Project	Filipa Pereira-Stubbs	Not reported	Article	http://www.fpereirastubbs.co.uk/past-projects/an-intergenerational-dance-project/	United Kingdom	Aged 50+	7 to 11 years	Community	Two groups of dancers coming together to explore improvisational movement, music and imagery.	Imaginative and creative dance	Qualitative: Inclusive, equality, sharing creative ideas, collaboration, shared respect, no evidence of power imbalances	Not defined
Identity Parade	Not reported	2014	Article	https://www.greencandledance.com/participation/intergenerational/	United Kingdom	Older adults age 45+	A-Level dance students	Community	Aiming to bring together older dancers with A-Level dance students	10-weeks, dance based on the theme of identity, perceptions, and interpretations	Not reported	Not defined
Intergenerational Dance Project – Living Well, A Tale To Tell	Not reported	2022	Article	https://www.artscare.co.uk/omagh-integrated-primary-school-and-struleerne-day-centre-omagh	United Kingdom	Older adults	Primary school children	Community	Not reported	Created dance sequences, socialised through Zoom and then performed their dances.	Groups felt a connection, dance piece had a message of uniqueness, connection, inclusion, diversity, creativity, engagement and togetherness,	Not defined
Intergenerational dance - with older adults and children	Diane Busuttil	2021	Article and video	https://www.creativecaring.com.au/post/dance-has-no-age-limit	Australia	Older adults	Pre-schoolers	Retirement village	To bring older adults and children together	Not stated	Older adults enjoyed dancing with the children,	Not defined
Intergenerational Activity: (the Elders Dance)	Not reported	2019	Article and video	https://manitobaseniorcommunities.ca/intergenerational-activity-the-elders-dance/	United States	Older adults	Elementary school children	Community	To enhance the school year programme as well as quality of life in the community.	Waltz, Polka, shostiche, butterfly	Students and older adults found it fun and enjoyable.	Not defined
Intergenerational Youth Arts Practice	Ann O’Connor	2001	Blog	https://www.youth.ie/documents/intergenerational-youth-arts-practice-part-1-2/	Ireland	Older adults from rural Sligo from nursing homes or day care centres	Primary school children	Community	"to explore the potential of using the arts in a school environment to address the isolation and exclusion, experienced by many older people in rural areas."	Counterparty dance	Older adults appreciated the programme and felt it gave them a new lease on life.	Not defined
Magnetise: A Call for Home, is an intergenerational performance project.	Not reported	Not reported	Article	https://www.creativeireland.gov.ie/en/news/magnetise/	Ireland	3 WILL (Women Living Independently in Leitrim)	3 Creative Current Youth Dancer	Community	Keeping people creative and connected during the Covid-19 pandemic,	Online dance classes.	Created a sense of equality between bodies, ages, and experience.	Not defined
Intergenerational Dance in Long-Term Dementia Care	Lauren Hoffman, based on Shelly Canning and Darren Blakeborough, Research Insights on Health and Aging, 2019	2019	Article	https://desis.osu.edu/seniorthesis/index.php/2019/09/23/intergenerational-dance-in-long-term-dementia-care/	United States	Long-term dementia care residents	School-aged children	Care home	To explore the benefits of ballet classes for school-aged children and people with dementia	Ballet	Relationships formed between adults and children. Adults with dementia experienced improved communication and attitude. The children experienced increased empathy and more positive views of people with dementia.	Not defined
Moving Memories: An Intergenerational Choreographic Collaboration between River Edge Manor and Program of Dance and Movement	Spurrier Dance Studio	2019	Article	https://www.sas.rochester.edu/dan/news-events/events/archive/2019/2019-04-28_moving-memories.html	United States	Senior citizens from Senior Living Community	University of Rochester students	Care home	Not reported	Dances created based on older adults' memories	Participants shared all decisions in the process of creating the dance performance. The college students worked with social workers and geriatricians to gain an understanding of the older adults and how movement can improve quality of life.	Not defined
